# Supplementary material for: Transcriptome and gene expression analysis of three developmental stages of the coffee berry borer, Hypothenemus hampei
Source: Sci Rep. 2019 Sep 5;9:12804. doi: 10.1038/s41598-019-49178-x (PMC6728347; doi:10.1038/s41598-019-49178-x)
Supplement: Supplementary file 3 — Supplementary Dataset 4 [file 41598_2019_49178_MOESM3_ESM.xlsx]

## Sheet: Sheet2
Sequence name	Contig	Sequence aligned
HhamOBP2	41080|c0_g1_i1	LECGVSKLNTEQFKKVLTECVKDNETLSKIRDFTGLMSEEEDAPLTTPAKEDESDQDQENEEQVPITRGRNISNIASKNVKLSKNRSKRASTRISSPRITINNKRLPGSTTPQTTTQENGTGANEDQEEKN
HhamOBP5	18674|c0_g1_i1	KDQRERVVDYHRDCLDEHGVHQDSLVEALEGNIMENEDFYKHIFCTAKKAKVIDDDGVVNTDNVEDELRGHVDEHNIANVASIIRKCLVQKDDIMTTIKEATHCFYNEEHKLK
HhamOBP6.1	24447|c0_g2_i1	KVTLPPELQEYVDDLHALCLKRGSLTEDDHQSYDIHDKDPKMMCYMKCLMLESKWMKPDGTIDYHFIESSAHPEVKEILVSALGKCRQIENGADLCEKSYNFNFCMFEADPMNWFFV
HhamOBP6.2	24447|c0_g1_i1	QKVTLPPELQEYVDDLHALCLKRGSLTEDDHQSYDIHDKDPKMMCYMKCLMLESKWMKPDGTIDYHFIESSAHPEVKEILVSALGKCRQIENGADLCEKSYNFNFCMFEADPMNWFFV
HhamOBP13.1	14038|c0_g2_i1	SDEAKEKIKAANQKCQGDPKTAVDKTTLKAYIDSKGTAPAPENIGAHALCVSKELNWQNADGSVNREHLKERISAHVDDASKVDEILNECAVVKDNEEATARHLFRCFYKYAKDHGH
HhamOBP13.2	21708|c0_g1_i1	QDFTEEQRKKIIKNRQECIEETKVNPDLIEKADLGDFAEDPALKCFTKCFYQKAGFVNEAGEVQRDVVEAKLPPQADKKKALEIVDKCAVKGKDACETVYLIHKCYFEHTHPEPEKGAQESAPAKKDAKKA
HhamOBP18	13390|c0_g1_i1	ALLKNDNTTESINVNRCEIPTAAPKKIEEVINTCQDEIKIAILSEALEALNVNEHKVSREKRSAFSEDERKIAGCLLQCVYRKMRAVNEYGFPTVDGMVSLYTEGVTQKEYVLATLQAVTKCLVKAQKAYSLPTGVFQASKACDVAYDVFDCVSEEVAKYCGQTP
HhamOBP30.1	24369|c0_g1_i2	LTDKQKELLAQHYKQCVELSKVDPTVLQKARSGDFANDDKLKQHILCIAKKSGFQNEAGVLQRSVIKTKLKEALKGDEVKTQELVNTCAVAKPDPKLQAFEAFKCIYQKAKINLL
HhamOBP30.2	24369|c0_g1_i1	LSDKQKELLTQHYQQCIEVSKVDPTVLQKARTGDFANDDKLKQHIWCIAKKSGFQNEAGVLQRSVIKTKLKEALKGDEVKTQELVNTCAVAKPDPKLQAFEAFKCIYQKAKINLL
HhamOBP8.1	23466|c0_g1_i1	LDQSLIEEKKQQIIEWGLECAESEKATPEDIEALKNHQPPVSHQGRCLLFCVNKKLQLMNEDGSINVPHTTWLDKVKADDSELFEKLSKVYHSCIDKVTPKSDGCDTALDLVSCLKEEGEKDGLNKIFHPDRK
HhamOBP8.2	25734|c0_g1_i1	ADPDSNNETPLPAMFSEITSEYLKQCHEETGVSFEEVRQKHESHKEPSEQDLCFKKCLMTKSGILDENGKTNWDKIKEKIPDNLKNDMQTCLQKAEPIIECKDIENMKKCYRH
HhamOBP9.2	10261|c0_g2_i2	AIDNPRLLQWFKNCQLESGASNEDYETVKLRKVPTTPEGICMVQCLFTKLHIIDNGRFNERGFVITFSPVARGDLRKLGILKEIASECQKEIVDVDVDTCNITEKVLHCFARNKNKLDLSRRN
HhamOBP19	18677|c0_g1_i1	EMTAEQRERIFKMINSCMEETGTTDEMMRHAIKGDFPDDQRFKDQMVCVGKKAGFIDDDGKVLKENLREHLKQNFGDDGKVDHILNNCFHEQDNTEDTVMELAKCFYNEFYV
HhamOBP21	1759|c0_g1_i1	LSKEDAEILRNVHESCIKETSVDPEIASKAIKGEYVDDEKLKEHLLCSNKKLGFIDDDGNIIEDVTVTKLVKHFPNEQLVRSAVQKCAIKQDTPVETAFQFVKCMRSLAPKDMNLDSFF
HhamOBP26	11|c0_g1_i1	RPYHFETSVKKIIQECLDEVKMDRSIFNDVAVSNDAIIIPQDDIYKKFLVCSYKKQGFLSSDGKRMVYENLFEFLGYYYNKFLLRQLEVCKRIESDDPGELCFKNLECILKVLSGLKSLSTNMGENEIAR
