# Supplementary material for: Transcriptome and gene expression analysis of three developmental stages of the coffee berry borer, Hypothenemus hampei
Source: Sci Rep. 2019 Sep 5;9:12804. doi: 10.1038/s41598-019-49178-x (PMC6728347; doi:10.1038/s41598-019-49178-x)
Supplement: Supplementary file 4 — Supplementary Dataset 3 [file 41598_2019_49178_MOESM4_ESM.xlsx]

## Sheet: Sheet2
Sequence name	Acc. Number	Sequence aligned
TcasOBP32	XP_008200270.1	QSLSEDEMRENARKLMTSCKDKVGASDADVEALKMHQMPESREGFCMLECVFDSAKIMQDGKFSKSGMIEGFKPLIGDDKAKLESLEKLSATCESELGDGEDKCETAKRLVECVIKNGKTHGFEVPPPRE
TcasOBP26	XP_008191624.1	VDQEFVEKFLQKMEKIGEECAEETHATSDDIADLIEQRDPKTHEGKCLIFCYHKKFNTMKEDGSLDKVGSVLALEEVRDADFELYKNILTIFVTCGDKAKIYDDPCETATALTMCGRDEAKALGLQDAIFG
TcasOBP27	XP_968815.1	LDQEFVDEFLEKMQEFGAQCAEETDATSDDIAELIARKLPPSTHEGKCMIFCMQKKFNMMKENGGIDRAGAIAALKPLQKADPELHQKVLKIFVTCGMRVKPSPDPCDTATELALCGKKEAEAIGLEDALLT
TcasOBP28	XP_008191538.1	QDFIDKFVAKVKSIGETCVPETNASKDDISSLLAHKMPDSHEGKCLIFCFHKQFQIQNDDGSINREGAIKALEPLKADDAELYEKVISIFKKCESTPVDGDSCLYAASLAECAVKEGRAMGLDNLIVLEIE
TcasOBP29	EFA02858.1	MDESFLQQTRDRVKAIVKECVTEEKATDSDFDDIMALKIPTSHEGKCVFFCSHKKFNMQHPDGSINKEGALDTFEVVKDVDAEFHDKVITVYNHCLSTPVDPDPCVYSVNLFQCFMKEAKAAGIHELIIK
TcasOBP30	XP_969035.3	IDKEFVQELRQKLRSHVEACAKEVNAGPDDVSAIFAHKLPATHEGKCIFFCMHKLYNAQNEDGSLNMAGALANLELIKDMDPDVYTKVSTSFKNCESAPFDSDPCLYAANLVTCIVKEGRAVGLDEVLVE
TcasOBP31	XP_008191576.1	GLDPKFLEKLTQEVQAVGTSCGEKEHATADDMIEIMEEKFPPTSHEAKCVVACFYKHYKMMKEDGTFDKDAAVKAFDEIKAQDAEIHAKILKVIDACDAKKQMSDDHCVSAASMAGCVKTEAIANGLTKEAFMAS
TcasOBP25	XP_001813655.1	ELDKEFLMQFLQKIKKVSEDCIAETQATKNDIKTLLEHKIPDSHEGKCMIFCFHKHFQIQNEDGSLNKVAAISLLEPIKDHSQDIYDKVVKIFNTCFDSAERDDDSCIYASNLAECAIRESKSLGLDDLLVIE
TcasOBP48	XP_008194709.1	EDAKEKKCDIPPTAPKKIEDVINQCQDEIKLAILTEALEALNINEHTKSRAKRDTFSDDEKRIAGCLLQCVYRKMKAVNEKGFPTVEGLVALYSEGVTQKEYIIATLQAVNVCLNKAQKKHLTKPQSLEAEHGKTCDIAYDVFDCVSERIGEYCGQTP
TcasOBP16	XP_015835845.1	ISEEMQELVNQLHSTCVAETGVSEDLINKVNSDKVMIDDEKLKCYIKCLLTETGCISDDGVVDVEATIALLPEDMKAKTTPVIRSCGAKMGANPCESAWLTHKCYLETSPADYVLI
TcasOBP17	XP_015835847.1	ISEEMQELANTLHATCVDETGVSEDAIESARKGNFAPDDKLKCYMKCIMEQMACIDDEGIIDVEATIAVLPEEYQAKAEPIVRKCGTKIGANACDNAFLTNKCWYEEDPEDYFLV
TcasOBP18	EFA04593.1	IEMDDDMKELINNLHNTCTGETGATDDQIENARKGNFAEDDSFKCYFKCVFDQMGCMTDDGKVDSEAVIAVMPPELADKIASTVRGCTEVGANPCETAWLANKCYQKSNPDMYFVP
TcasOBP47	XP_015836161.1	YEFNDPLFNQILANELVELESSAYPHHRSRRDEDAVTEKCRPFRKKKLCCAEETFDELHDKDRDFKRECFKQVVGSKDGPREFDPFRCDKVDKHRRDMTCVSQCVGQKKDVLDKDGNVKEAEFGEFVKETMAKESWFVSIQDKVVSTCLAEARNATANRDTSDTESCNPAGVKLMHCMFREIQLGCPTEQIKDQKACARARDKIKRHNEFLPPPPQFLNDE
TcasOBP19	XP_008194201.2	EIVVPDDLKDYINELHDHCLKEMGLTEGDHKNYNIHVKDPKMMCYMKCLMTTSKWMNMDESIQYDFILSSVHPAVKNILLPALDKCRDIPKGTMECEKAYNFNMCLFNADPENWFFI
TcasOBP20	EFA04747.2	KVDIPPDLQAEIDGYYDICYKQIGLTKDDLKAYKIGDRDPKIMCFMKCVFVEAKWMDENENLQYDYIKNTIHHSIRHITLPELENCGKKAEGDKCEKSFSFFNCMNKAEPEDWVLIQ
TcasOBP21	XP_015836174.1	KVEIPPDLEAEIDEYFEQCFEPNGVTMDDIKAYKMGDKDPKIMCFMRCLFVSGKWMDENENMQYDYIKETIHHAIRHITIPELENCGKEAQTGDKCEKSFNFFMCMNRAEPEDWILDYKS
TcasOBP43	XP_008194655.1	RSFSHDELDTDLSFIKTCNRTSPISMRTMNEVLINKKLGHGESSAFKCFLHCLFMKYGWMDSDGGFLLHDIKQTLEESDVEIASLEFILYKCTATESNNRCERAFVFTQCFWDKMAEQQPSEDQFFYNIEDKK
TcasOBP37	XP_001813225.1	AILEDSELMKVVENCVKKTNANESEFSSPNFLETTPSQPALCTAKCLLESLEIVNSEGNINMETLKEYAQPFESPAREAVATCGEEIKSVTTCDDMEKYRKCVEPLIKNS
TcasOBP38	XP_015836450.1	YFFMSQKFAEVREECLSENSMTMDELHEGWKMENLPESHLCFLKCLLEKREVIDENGVPQKEKIDEILTVKQLSDEKREEISTCITNVEKIENCETMSEIMRCFPKKRRD
TcasOBP39	EFA05742.1	LDVEKIRNELMADKNFVELRNKCLDKLGLKEEDLRDLKFDGDVSEDLMCFGKCIQEEDGLLDSEGNLNEEKLEKKIETMPFLSRVSDDTKNNIMECLKEIGKIETCQDFGKQRDCIHKYV
TcasOBP40	XP_008194788.1	EKESEEALQQIFTELDGPAAELRDQCLEKNSMKVTDLKTYNTSNDIPEKELCFYKCFYEGVEFIDANGNLNVNNMKEIPAISELGDEVLNEITACVEKIGKIRCCGDLRKIEQCYQNITM
TcasOBP41	XP_001813376.1	QKKGKYWTTISECLTEHSMGVEDMKKFDLPAEKMSEEMLCFNKCFYDKLLITDENGEINTDNLMSIPLVNAIDASKHDDLVTCLKKVGKIEECDGVKKIEQCFVEFI
TcasOBP42	XP_015836452.1	ENEHEILEVRALCMNETGVSEETARNYKPAEDPASEEILCMVKCIFEKIGCLKDDGSFCVDTMKKKNYIMDVINEENEEKIYECLRGVGKITNCRDMAAVEECFVKNDSK
TcasOBP49	XP_001812998.2	LENNNGNKLGDVLKNHTKSIYNSTKNQNEDENIMKQETHKLLSECGVESDNSYDDDDSYGTRRGNKRRGNNYDNFGNRKRPNRRYSGNESNNYNRYGNRNRGNRYSGNDDENNSNESTNRGNRRNNGNRNRYNNENYSDEEDSNESNQSNNQRRYNRTMSNTGYYYGDGGYHNECNDNHGYRNQWRPFGGNVGYDYGNMRRGYGRNLDMNLRAKRSNDNDDSQCVSQCVFGYLEVLDDNRVPSETLVIKWLQDHLSNDMKRIRALREARRCFARLSTSDTEDGCEFSQSLSKCLNLELE
TcasOBP01	XP_975684.1	EDDDRQETIRQYRDDCIAETKVDPALIDRADNGDFTDDAKLQCFSKCFYQKAGFVSETGDLLFDVIKDKIPKEANREKALAIIDKCKELKGADSCETVYLVHKCYFLHSYGTDKKTE
TcasOBP46	XP_008196159.1	ENLDMFDPAGLQACMKKLSVGETELAKALEDKSKDPPEKIMCLFKCALEDSGFLQDGVVDKSKWPMPECVQDVVKITNCNDMVALKHCFD
TcasOBP45	XP_008197314.1	LDCGIHINKNDALKATINKCLISNKTLEDLWDMAPMSSESDSSSEEVPPVDGKMLQNFRIKRASVRLTNTETNETTPEPKAVSSEAQATENCIIQCIFDNLQMTDSTGYPVHTKILDGLLKNTTNRELRDFLQDTTDECFQVMDKEDTMDPCSYSNKLVTCLAEKGRSNCADWPVGELPFKP
TcasOBP36	XP_008197784.2	AMSEAQLKAAVKLVRNMCQPKSKATNEDIEKMHHGDWNIDRTAMCYMHCALNSNKLITKENVFNRDYAITLAEKNLPTALKTASIEAANLCKDSAKTLDDKCVAAYEISKCLYESNPEKYFLP
TcasOBP35	XP_008197708.1	AMSEAQMKAALKLVRNVCQPKTKATNEQIEAMHTGNWDLDKNGKCYMWCILNMYKLIGKDNSFDWEAGIATLKAQAPESVRDPAIASVNNCKDAVKTTSDKCEAAYEIAHCMYLDNPEKYFLP
TcasOBP33	XP_001812978.1	EENDINEIRSVEENCQKQTGVSVEKVNNFELVDDPLVKENALCILKAYGIMDEDGNIYEDKLKEQITSELGEKNAEQVAKKCTIKKESPQETAHESLWCVGEQKPIPGASPDEKN
TcasOBP44	EFA01425.1	QPEDRHQIALQCIDIVGIDQKVVEDAINIEIPKNNPKYKEFLACSYKKQGYQNENGEILMENIKKFLQKFYHPSDLQELNSCSGHNGTNHAENAYQALQCIYNRLSNMTVVGN
TcasOBP22	XP_975510.1	EEDNVGKIESVEKKCQEKTGVSEESLQKIMRLEEVDDPLVKENALCTLKAYGVMDDDGNIFPDKFEEKLKPEIGADEAKRVAEKCAVKKDSPEETAHQTLWCATEENALTDTSQEQ
TcasOBP23	NP_001137375.1	DEDNLNTENVQSIEEDCQKETGVSDESLQELSETGDSDDPLVKKNALCILKAYGVIDDQGEISEDKLEEKLEPDRGKEEAEKVAKSCAVKKDSPEETAHEALLCMQQKSQK
TcasOBP24	NP_001137374.1	TPSLDDFKKVQKDCQKKTGVSDESINKVNNLEPVCDDLLLQENALCILKTYEVMDEEGKICPDKLMEVLEPKFGKEKAEKLIEKCTLEKDTPQLLAHATLFCLSVQKYVV
TcasOBP11	XP_001813665.1	LENEGQNPDTANCVALGGQRIKDSEIAKMAHCILTKTNLMTDKGTFNSNLLKERLRQSVHSDELVDKVVMMCTVEKETPLKSAFSGYKCLRYLVPWFPLD
TcasOBP10	XP_970331.1	QHLTEEQKNNWRKWSNECKVLIGVSQEAINKIRNNEFDSVDDKIKKHGLCFAKKASLADSSGNIIINQIKIKLKRVIEDDEEVDRIVTKCTIRKNTPEETTFETFRCLRENSSKFVPV
TcasOBP2	XP_975685.1	LTDEQKEKIKNYHKECSAVSGVSQDVITKARKGEFIEDPKFKEHLFCFSKKAGFQNEAGDFQEEVIRKKLNAELNDLDATNKLIAKCAVKKDSPQQTAFETIKCYYENTPTHVSLA
TcasOBP3	XP_975685.1	LTDEQKSKLEEYSKECLKESKVDESVLKEAEKGVYLDDPKLMNHVYCLVKKINSQKDKGELEVTQIKEKLMMQINDEKEVDKLIQLCLVQEKSARYSLGKCEVSS
TcasOBP4	EFA07543.1	FNNPEDELRRSAACLEQSKVSSESIKNLQIGNFDDDERLKEYLFCVSKNAGYQDPAGHLQHEMIRLRFKGGRYSDDTINEVLQQCGHQKDTPQETAFQFMKCAYQNAFPRNYK
TcasOBP5	EFA07429.1	LTKEQIDKLEPISKECRELNGISEDTILKVRRGEAVNEPKLKNHVLCVSKKTGLASETGETNVEVLRTKLRKVSENDDEVNSIIQKCVVKKSTPEETAFEIFVCLRKVKPNFSPAN
TcasOBP06	XP_975687.3	LSEQQTEKLNQLSKECRALTGVSQETITNARNGNFEEDPKLKLQVLCIGKKVGIMNESSQIDENVLKAKLRKVSDNDEEVNKIYNKCAVKKPAPEETAFETIKCVMKNKPKFSPVE
TcasOBP07	EFA07546.1	LTKEQKEKLDKISKECKNQSGVSQELIDKARTGELINDPKLKAQIYCVSKKAGLATEAGEINMDNLKTKLKKVAANDDEVNKIIQKCVVKKPTPEETAFEVYKCLHANKPNFSVVD
TcasOBP50	EFA07638.1	TRFFNHDEIQKLECFPDIGGGLKAELWPNVVSCVFHRKGFTDDKGEFKIDVLKQKLSKFQDDKYLVNEIAELCVDKHDFTMTAAMKSALCLNKHAPWFSPYQD
TcasOBP8	EFA07547.1	KQDFHKKCLASSGANADTIAKVRNGKFSNDPQTQKYFGCMLRSVGVVNQAGQLQVAALRKQVPKDMKRDEAMKIYMSCKDKKGANNDETAYLLYKCFWEASPRHVKIDGQ
TcasOBP9	EFA07548.1	FSLSNREQAIFLSTYSTCLETSKVDSERALRTASGIIDDEPKLKEFLFCINKQNGVQDDAGNFVKDAVRKRIEHPLLTDKTMEIIVNKCTRKRETGEETAYQFLKCSYFTIMNEKHQ
TcasOBP34	XP_015839339.1	DESVYLSNHEACVKLSGVDETLLETIYEGDVFEDMKFKTYIHCFFKKSGFQDENGVMHFDAIKSSFHKDFSQTENIDKTITECEEKKLNGESALETAFLHFKCFMGEL
TcasOBP12	XP_967799.1	KKCFLAEDTDKLEVMINECKTKTGVPDDILQKARNGEKIDDPKLREHALCMMKKSEMMNDAGEMQMDKIRARIKHAVSNEAEGTRIMNECAVKKDTPLATAYEMICCLIRNKNSVDE
TcasOBP13	XP_967877.1	ETAKEKLRKYSDECKSVSGVSEELLNKVRNHEDVHDPKLDEHGFCILKKAGFMNEAGDILADTIKTKLKENSEHPDTVDALVEKCNEKKDTPQHTASHLFTCLVDKKVHSH
TcasOBP14	XP_008198816.1	RKEWFDKDPQDVAKWQKECFEASGVSMESMNKLPNITLSEDPKLGENAFCLLKKLGFISEDGTLLIEKLRTSLKNQWGDEIANKLVNECARQKSTPQETAHEMFLCIPAKLK
TcasOBP15	XP_008198817.1	KQQKQDTLDEEKEKMKKWTQECIQESGVTSEILQQLRNQKRVEDPKLKEYTFCTFKKNGFMNEDGKLQYDVIKSTLMKVSGSEEEANKVVKDCVVEKSTPQDTAFETVDCWYRYKKN
DponOBP1	XP_019773433.1	KNNKCDIPLSAPKRIEEVINTCQDEIKIAILSEALEAFKVNEHKVVSRAKRSAFNEDEKKIAGCLLQCVYRKLNAVNEYGFPTVEGLVSLYTEGVTQKEYVVATRQAVTKCLENAQKTHEISTKTVEASKSCEVAYEVFDCVSLEVAKYCGQTP
DponOBP2	AGI05158.1	YDFQDATFNEILSSDFEDIFDTLDNTYLHPRAKRNEEAVNSDEKCRRRHHRKPKLCCGEDVLDSLQEKEKEIVRLCFKDITGGVKESKPDRGFGNHRNFDLFSCEAVEKRKSDMICVEQCKLQKQGLVSDDGSPKPEQISTYLKEAFTTQTWFEKVSQGIVEKCVNEAINATKNPVKFYTEGNKLCSRSGIVLKHCLFNSIQLSCPAGQIKDKNACERFQERAKKGKDLFDQPPGPPPFDDNREEQI
DponOBP5	AEE62783.1	MSDEMQELANQLHTTCIGETGAAEDAITNARNGDFSEADSFKCYIKCLLSQMAIIDDNDGTIDVDAMVAVLPEEIQEATEPIIRKCGSIIGANPCDSAWLTHKCYYKEGPEHYFLI
DponOBP6	AFI45061.1	KITLPPELQEYVDDLHKLCLEKGGLTENDHQTYNINDKNEKMMCYMKCLMLESKWMKSGGEIDYDFIETQAYPEVRDLLLSALNKCRTIEEGADLCEKSYNFNKCMYEADPVNWFFV
DponOBP7	XP_019758054.1	DLTEEQKQKIVANGKACVADTGADPELIKAARQGKFADDAKLKAFALCMSKKIGFQNEAGEIQSDVVQQKLGSAIGDNEAAKKLVEKCLVSKGSGEETAIQSFKCYYENTPTHIAVF
DponOBP9	XP_019758051.1	KKNKSNDEEKPKSYKKVFKECQKKDETRVDASIIRKLKKHKQVDLPANFGDHKLCVFKGIGLLKADNTVDEDKLKKKISSAKPQKDNVDSIFTECKSSKSTLQETALNLDRCLTTNSIEF
DponOBP10	XP_019764238.1	RLTEKQVAAAVKLVRNMCMGKSKVNPEDIDKMHQGNWDVDYEAQCYMWCGFNMYKMLDKENHFDKKSALQQMEQLPTDLQDYVIKCMGQCENAVTNFDDKCVVAFEYSKCLYFCDPEKYFLP
DponOBP11	XP_019758057.1	HDPHGLDSVHKECHNEVASQHYLCMAKGLHLVTPEGKVNVNGVKTHAGHVVSESAKIDQIAKECAVDHASTEETVNHLFKCLEEKHVLSLAGHVAPQHHH
DponOBP12	XP_019766621.1	AMTEAQMKAALKLIRNVCQPKNKATDAQIAAMHNGDWNQDKNGMCYMNCVLNYYKLQLPDNSFDWETGLKVVESQAPPSMAGFIMETITGCKDAVKTRDDKCKAAVEITKCLYDQNPEKYFLP
DponOBP13	XP_019758180.1	DRQQVVDFHRPCLDHHEIEDDDLHFALDKIKMRDDDEFYLHFFCVAKQGQLMTEDGTVNTDNFETNMKGIIDEDNMENVAAIVRLCLIQKDTVLQTIRNAVDCFMGKDHKL
DponOBP14	AFI45057.1	ELDQTSLPPETKELMAALHKNCIEQIGVSEADVDQLRAANFEEDAKLKCYTRCLMAESGVMDENGAIDVEAFAEILPEAVRGNIQTIFRRCSLTNKDIEDQCVKAYEMVKCWHKEDPESYFMI
DponOBP15	XP_019761323.1	HPPRGPPGPPPFLGHPDPESANECRTEVGLTSEDRETKKNGELTEKELCFIRCLGQKNGALSDAGALNIETIKNDLPDHLEDSEAVIACLKKVGTVTTCQHIKKVAKCYPEPKEPMDRT
DponOBP16	AGI05186.1	YVPNVNNKIRDFCIDDSGVSIEMVENLLANPEKQLIDVESCYLHCIFTEMGLLSENGNVEVEKFKSLKASEAPYIDLTCLEEIKSIDHCSEMMILRACHV
DponOBP17	ERL93562.1	LSDEMKELAQMLHNTCVAETGVNEDFIRKVNAEKIFADDENLKCYIKCLMAQMACIDDDGIIDEEATIAILPEEYQALAAPVIRACGTKHGANPCENAWLSHRCYAEMEPSVSG
DponOBP18	AEE63392.1	LSDEMKELAQMLHNTCVAETGVNEDFIRKVNAEKIFADDENLKCYIKCLMAQMACIDDNGIIDEEATIAILPEEYQALAAPVIRACGTKHGANPCENAWLSHRCYAEMEPSAYMLI
DponOBP19	AGI05183.1	DFDFSNYKEFEHLAGDQREKAISIFKECMAETGATHEMMEKSVEGDIPDDIVFKNHLVCIGKKSGFIDENGLHSKEKLKEKLTLLLGDEGLVDKILDKCFMEKGTPQDTAFELAKCCHKEYHN
DponOBP20	AGI05168.1	LECGLSKISSEHFRKIASECVKDNETLNRIWELTSEASMDDESASSDEEVPITQGKEAPNLDLGSSPHKSMKMSRASRTKRSRKIFNNESPMSQRKPSPASTTTEQTTTVQSEENEDIADANNVEESGEVCLLQCIFEKLEMTDTNGLPDHKKFAAALVESATGRETRDFLKDSVDECFQETEEGDFEDSCEYSTKLVTCLAGRGKSNCADWPVGDLPF
DponOBP21	AGI05159.1	LECGLSKISSEHFRKIASECVKDNETLNRIWELTSEASMDDESASSDEEVPITQGKEAPNLDLGSSAQKSMKMSRASRTKRSRKSFNNESPMSQRKPSPTSTTTEQTTTIQSEENEDNADANNVEESGEVCILQCIFEKLEMTDTNGLPDHKKFAAALVESATGRETRDFLQDSVDECFQETEEGDFENSCEYSTKLVTCLAGRGKSNCADWPVGDLPF
DponOBP22	XP_019758179.1	DQREKAVEFQRGCMEAHGLLEDELHEIMDGKPIQNEAFYFHFFCVVKKAKLISDNGIVNTDHFEENLKDVIDEEHMAHVAALTRKCLIQRDDIFTTIKMAIDCFYSSEHKL
DponOBP23	AFI45061.1	LKITLPPELQEYVDDLHKLCLEKGGLTENDHQTYNINDKNEKMMCYMKCLMLESKWMKSGGEIDYDFIETQAYPEVRDLLLSALNKCRTIEEGADLCEKSYNFNKCMYEADPVNWFFV
DponOBP25	XP_019758050.1	QDFTEEQRKKIIENRQQCIEETKVNPDLIEKADLGDFAEDQALKCFTKCFYQKAGFVNDKGEVQKDVVEAKLPPQADKKRALEIVDKCALKGKDACETVYLIHKCYFEHTHPEADEKTAKDGKSEEKKA
DponOBP26	XP_019768940.1	NPVRTHKLLSKSELHEIATSCLEEVQLSGSIVYNILKTEIFPRDNNKYRDFLACSYKKQGFLSEDGTKLLYDNLFHFISHFYGPTEVQALKHCNLIRREDPGFLCFDTMKCIIDALKQLEFDANADIGIETNQVV
DponOBP27	XP_019766773.1	FLTVPKCLISTGARIKDLHNLATGDSLPESSRCFVKCVGEESGLILDGTLHSEHFEALPMVSRLKADVFVDARRCIESVQGIKIESCKDIDNLNDCMKIVYRQKYSDSK
DponOBP28	XP_019758052.1	AALTKEEIKERLKAAHDKCQADPQTAIDEAALKAFKDSKGKGQLPANMGPHDLCISKALKWQNADGKVNKELIKERITDNVADASKVDAIVNECAVDKENEIATAENLFKCLLKHHATAVHGH
DponOBP29	XP_019758054.1	DLTEEQKQKIVANGKACVADTGADPELIKAARQGKFADDAKLKAFALCMSKKIGFQNEAGEIQSDVVQQKLGSAIGDNEAAKKLVEKCLVSKGSGEETAIQSFKCYYENTPTHIAVF
DponOBP30	XP_019758056.1	LTDKQKELLTQHYNQCVAISKVDQAVLQKARAGDFANDPNLKTHIKCISEKIGFQGTDGKFRRDVIEKKLKETIPGDNAKNAKLIETCVVANKDPKLQAFNAFKCLYTNAKINLL
DponOBP31	XP_019767951.1	GNSDDLFARIAPADVEMCGKDTGVDRKEFEDAREKRALNHSMLCFLKCAMEKVGFLKDGHLEIDQAKGSLPDKMMEPVVECFKAVGPISTCDDIQKVEDCLPSS
DponOBP32	AFI45057.1	ELDQTSLPPETKELMAALHKNCIEQIGVSEADVDQLRAANFEEDAKLKCYTRCLMAESGVMDENGAIDVEAFAEILPEDIRGNIQTIFRRCSLTNKDIEDQCVKAYEMVKCWHKEDPESYFMI
