# Supplementary material for: Transcriptome and gene expression analysis of three developmental stages of the coffee berry borer, Hypothenemus hampei
Source: Sci Rep. 2019 Sep 5;9:12804. doi: 10.1038/s41598-019-49178-x (PMC6728347; doi:10.1038/s41598-019-49178-x)
Supplement: Supplementary file 5 — Supplementary Dataset 2 [file 41598_2019_49178_MOESM5_ESM.xlsx]

## Sheet: Sheet1
L2 Larvae Up	GO Term Name	GO Term Code	#genes_in_root_node	#genes_in_node	#genes_with_variable=1_in_root_node	#genes_with_variable=1_in_node	FDR Value	Term Frequency	Term representativity
	developmental process	GO:0032502	11291	91	218	10	0	0.0458716	5.6916
	biological adhesion	GO:0022610	11291	116	218	9	0.0100749	0.0412844	4.01847
	anatomical structure development	GO:0048856	11291	91	218	10	0	0.0458716	5.6916
	carbohydrate derivative metabolic process	GO:1901135	11291	381	218	22	0	0.100917	2.99071
	developmental growth	GO:0048589	11291	13	218	3	0.0313686	0.0137615	11.9524
	Notch signaling pathway	GO:0007219	11291	10	218	3	0.0167764	0.0137615	15.5381
	cell adhesion	GO:0007155	11291	116	218	9	0.0100749	0.0412844	4.01847
	cell surface receptor signaling pathway	GO:0007166	11291	68	218	7	0.00990847	0.0321101	5.33169
	response to other organism	GO:0051707	11291	2	218	2	0.0107989	0.00917431	51.7936
	carbohydrate metabolic process	GO:0005975	11291	632	218	34	0	0.155963	2.78636
	glucosamine-containing compound metabolic process	GO:1901071	11291	99	218	18	0	0.0825688	9.41701
	drug metabolic process	GO:0017144	11291	209	218	20	0	0.0917431	4.95632
	wound healing	GO:0042060	11291	13	218	3	0.0313686	0.0137615	11.9524
	defense response	GO:0006952	11291	15	218	3	0.0446979	0.0137615	10.3587
	proteolysis	GO:0006508	11291	784	218	28	0.0267453	0.12844	1.84977
	response to wounding	GO:0009611	11291	13	218	3	0.0313686	0.0137615	11.9524
	response to biotic stimulus	GO:0009607	11291	2	218	2	0.0107989	0.00917431	51.7936
	response to external stimulus	GO:0009605	11291	3	218	2	0.0271089	0.00917431	34.5291
	amino sugar metabolic process	GO:0006040	11291	99	218	18	0	0.0825688	9.41701
	aminoglycan metabolic process	GO:0006022	11291	137	218	20	0	0.0917431	7.56111
	regeneration	GO:0031099	11291	13	218	3	0.0313686	0.0137615	11.9524
	extracellular region	GO:0005576	5570	199	96	27	0	0.28125	7.87217
	structural constituent of cuticle	GO:0042302	16288	118	286	10	0.00131688	0.034965	4.82636
	hydrolase activity, hydrolyzing O-glycosyl compounds	GO:0004553	16288	384	286	17	0.0123035	0.0594406	2.52127
	peptidase activity, acting on L-amino acid peptides	GO:0070011	16288	814	286	29	0.00695727	0.101399	2.02897
	serine-type carboxypeptidase activity	GO:0004185	16288	15	286	5	0	0.0174825	18.9837
	chitin binding	GO:0008061	16288	99	286	18	0	0.0629371	10.3547
	lysozyme activity	GO:0003796	16288	3	286	2	0.0200318	0.00699301	37.9674
	hydrolase activity, acting on glycosyl bonds	GO:0016798	16288	394	286	17	0.0136683	0.0594406	2.45728
	hydrolase activity	GO:0016787	16288	2844	286	79	0.000250616	0.276224	1.58197
	peptidase activity	GO:0008233	16288	830	286	30	0.0038248	0.104895	2.05847
	serine hydrolase activity	GO:0017171	16288	357	286	15	0.0282327	0.0524476	2.3929
Male Up	protein metabolic process	GO:0019538	11291	2233	695	197	0	0.283453	1.43326
	microtubule-based movement	GO:0007018	11291	163	695	35	0	0.0503597	3.48841
	microtubule-based process	GO:0007017	11291	220	695	40	0	0.057554	2.95383
	organonitrogen compound metabolic process	GO:1901564	11291	2668	695	236	0	0.339568	1.43706
	phosphorus metabolic process	GO:0006793	11291	1222	695	117	0	0.168345	1.55547
	macromolecule modification	GO:0043412	11291	1198	695	118	0	0.169784	1.60019
	protein phosphorylation	GO:0006468	11291	741	695	82	0	0.117986	1.79781
	phosphorylation	GO:0016310	11291	801	695	90	0	0.129496	1.8254
	movement of cell or subcellular component	GO:0006928	11291	174	695	39	0	0.0561151	3.64135
	drug metabolic process	GO:0017144	11291	209	695	30	0.00014304	0.0431655	2.33197
	generation of precursor metabolites and energy	GO:0006091	11291	54	695	13	0.000200347	0.018705	3.91108
	cellular protein metabolic process	GO:0044267	11291	1608	695	134	0.00257036	0.192806	1.35384
	proteolysis	GO:0006508	11291	784	695	73	0.00513419	0.105036	1.51271
	glucosamine-containing compound metabolic process	GO:1901071	11291	99	695	15	0.023696	0.0215827	2.46152
	amino sugar metabolic process	GO:0006040	11291	99	695	15	0.023696	0.0215827	2.46152
	mitochondrial envelope	GO:0005740	5570	80	278	12	0.00547139	0.0431655	3.0054
	mitochondrion	GO:0005739	5570	114	278	14	0.0104673	0.0503597	2.46056
	intracellular organelle part	GO:0044446	5570	590	278	48	0.00271862	0.172662	1.63005
	organelle part	GO:0044422	5570	594	278	48	0.00287895	0.172662	1.61907
	cytoskeleton	GO:0005856	5570	207	278	29	0	0.104317	2.80697
	catalytic complex	GO:1902494	5570	224	278	24	0.0026366	0.0863309	2.14671
	non-membrane-bounded organelle	GO:0043228	5570	465	278	39	0.00581624	0.140288	1.68044
	intracellular non-membrane-bounded organelle	GO:0043232	5570	465	278	39	0.00581624	0.140288	1.68044
	microtubule cytoskeleton	GO:0015630	5570	113	278	27	0	0.0971223	4.78736
	cell projection	GO:0042995	5570	15	278	4	0.0322099	0.0143885	5.34293
	cilium	GO:0005929	5570	9	278	4	0.00592074	0.0143885	8.90488
	motile cilium	GO:0031514	5570	5	278	4	0.000286205	0.0143885	16.0288
	envelope	GO:0031975	5570	92	278	12	0.0112922	0.0431655	2.61339
	oxidoreductase activity	GO:0016491	16288	1142	999	95	0.011151	0.0950951	1.35631
	structural constituent of cuticle	GO:0042302	16288	118	999	23	0	0.023023	3.17796
	arginine-tRNA ligase activity	GO:0004814	16288	6	999	3	0.0373779	0.003003	8.15215
	phosphorus-oxygen lyase activity	GO:0016849	16288	86	999	12	0.0480149	0.012012	2.27502
	lyase activity	GO:0016829	16288	195	999	22	0.0386693	0.022022	1.83946
	cytochrome-c oxidase activity	GO:0004129	16288	21	999	6	0.0112559	0.00600601	4.65837
	serine-type carboxypeptidase activity	GO:0004185	16288	15	999	7	0.000111183	0.00700701	7.60868
	cysteine-type endopeptidase activity	GO:0004197	16288	20	999	5	0.0479114	0.00500501	4.07608
	ATP-dependent peptidase activity	GO:0004176	16288	6	999	3	0.0373779	0.003003	8.15215
	G-protein coupled peptide receptor activity	GO:0008528	16288	17	999	5	0.0213419	0.00500501	4.79538
	purine ribonucleotide binding	GO:0032555	16288	1998	999	154	0.0107519	0.154154	1.25669
	purine ribonucleoside triphosphate binding	GO:0035639	16288	1998	999	154	0.0107519	0.154154	1.25669
	chitin binding	GO:0008061	16288	99	999	15	0.0095336	0.015015	2.47035
	phosphoric diester hydrolase activity	GO:0008081	16288	75	999	13	0.00647579	0.013013	2.82608
	oxidoreductase activity, acting on NAD(P)H	GO:0016651	16288	32	999	9	0.00122284	0.00900901	4.58559
	oxidoreductase activity, acting on the CH-OH group of donors, NAD or NADP as acceptor	GO:0016616	16288	73	999	11	0.0407332	0.011011	2.45681
	oxidoreductase activity, acting on diphenols and related substances as donors	GO:0016679	16288	4	999	3	0.00930699	0.003003	12.2282
	oxidoreductase activity, acting on a heme group of donors	GO:0016675	16288	21	999	6	0.0112559	0.00600601	4.65837
	drug binding	GO:0008144	16288	1926	999	170	0	0.17017	1.43911
	ubiquinol-cytochrome-c reductase activity	GO:0008121	16288	4	999	3	0.00930699	0.003003	12.2282
	purine nucleotide binding	GO:0017076	16288	2023	999	154	0.0181082	0.154154	1.24116
	motor activity	GO:0003774	16288	210	999	35	0	0.035035	2.71738
	microtubule motor activity	GO:0003777	16288	154	999	34	0	0.034034	3.59965
	electron transfer activity	GO:0009055	16288	68	999	14	0.00072849	0.014014	3.35677
	transferase activity, transferring phosphorus-containing groups	GO:0016772	16288	1163	999	111	0	0.111111	1.55613
	phosphotransferase activity, alcohol group as acceptor	GO:0016773	16288	927	999	98	0	0.0980981	1.72365
	heme-copper terminal oxidase activity	GO:0015002	16288	21	999	6	0.0112559	0.00600601	4.65837
	carbohydrate derivative binding	GO:0097367	16288	2136	999	172	0.00105254	0.172172	1.31289
	glycerone kinase activity	GO:0004371	16288	11	999	4	0.0237306	0.004004	5.92884
	peptidase activity	GO:0008233	16288	830	999	75	0.00557957	0.0750751	1.47328
	exopeptidase activity	GO:0008238	16288	136	999	25	0	0.025025	2.99711
	catalytic activity	GO:0003824	16288	7074	999	509	0	0.50951	1.17315
	peptide receptor activity	GO:0001653	16288	17	999	5	0.0213419	0.00500501	4.79538
L2 Larvae Down	sleep	GO:0030431	11291	5	198	3	0.000271585	0.0151515	34.2152
	potassium ion transmembrane transport	GO:0071805	11291	5	198	3	0.000271585	0.0151515	34.2152
	synaptic transmission, cholinergic	GO:0007271	11291	5	198	3	0.000271585	0.0151515	34.2152
	regulation of synaptic transmission, cholinergic	GO:0032222	11291	5	198	3	0.000271585	0.0151515	34.2152
	regulation of transport	GO:0051049	11291	5	198	3	0.000271585	0.0151515	34.2152
	transmembrane transport	GO:0055085	11291	1208	198	39	0.000612434	0.19697	1.84105
	regulation of localization	GO:0032879	11291	10	198	3	0.00664284	0.0151515	17.1076
	positive regulation of molecular function	GO:0044093	11291	11	198	3	0.00849157	0.0151515	15.5523
	ion transport	GO:0006811	11291	816	198	27	0.0124963	0.136364	1.88686
	cell-cell signaling	GO:0007267	11291	31	198	4	0.0219015	0.020202	7.3581
	peptidoglycan metabolic process	GO:0000270	11291	32	198	4	0.0219897	0.020202	7.12816
	organonitrogen compound catabolic process	GO:1901565	11291	166	198	9	0.0236481	0.0454545	3.09173
	carbohydrate derivative catabolic process	GO:1901136	11291	38	198	4	0.0404335	0.020202	6.00266
	vitamin B6 binding	GO:0070279	16288	114	308	10	0.00126682	0.0324675	4.63887
	pyridoxal phosphate binding	GO:0030170	16288	114	308	10	0.00126682	0.0324675	4.63887
	GPI anchor binding	GO:0034235	16288	5	308	3	0.00195499	0.00974026	31.7299
	coenzyme binding	GO:0050662	16288	365	308	19	0.00218172	0.0616883	2.75282
	cofactor binding	GO:0048037	16288	802	308	32	0.00256287	0.103896	2.11005
	vitamin binding	GO:0019842	16288	122	308	10	0.00290672	0.0324675	4.33468
	peptidyl-dipeptidase activity	GO:0008241	16288	15	308	4	0.00419222	0.012987	14.1022
	carboxy-lyase activity	GO:0016831	16288	66	308	7	0.00549518	0.0227273	5.60882
	carbon-carbon lyase activity	GO:0016830	16288	69	308	7	0.00684852	0.0227273	5.36495
	glycolipid binding	GO:0051861	16288	11	308	3	0.0244463	0.00974026	14.4227
	metallopeptidase activity	GO:0008237	16288	239	308	12	0.0453777	0.038961	2.65522
